# Supplementary material for: The Cytotoxicity of Carbon Nanotubes and Hydroxyapatite, and Graphene and Hydroxyapatite Nanocomposites against Breast Cancer Cells
Source: Nanomaterials (Basel). 2023 Jan 30;13(3):556. doi: 10.3390/nano13030556 (PMC9919526; doi:10.3390/nano13030556)
Supplement: Supplementary file 1 [file nanomaterials-13-00556-s001.zip]

Archive with 1 entries (1 files):
- nanomaterials-2133082-supplementary.pdf
